# Supplementary material for: Structural basis of FPR2 in recognition of Aβ42 and neuroprotection by humanin
Source: Nat Commun. 2022 Apr 1;13:1775. doi: 10.1038/s41467-022-29361-x (PMC8976073; doi:10.1038/s41467-022-29361-x)
Supplement: Supplementary file 4 — Source Data [file 41467_2022_29361_MOESM4_ESM.xlsx]

## Sheet: Fig.1e
Fig. 1e fMLF-induced IP accumulation of FPR1
Construct	△pEC50 (from WT)
L109A	-2.32422	-1.27073	-1.55289
F110A	-0.81291	-1.08456	-0.9745
V113A	nd	nd	nd
W254A	-2.37216	-1.99486	-1.81677
Y257A	-2.82058	-2.698	-2.90298
Q258A	-0.74285	-1.37326	-1.15982
D106A	nd	nd	nd
R201A	nd	nd	nd
R205A	nd	nd	nd

## Sheet: Fig.1f
Fig. 1f fM9-induced IP accumulation of FPR2
Construct	△pEC50 (from WT)
L109A	-1.81089	-1.51375	-1.43664
F110A	-1.00522	-1.00408	-1.40648
V113A	nd	nd	nd	nd
W254A	-1.31258	-1.436	-0.987
F257A	-1.79632	-1.99519	-1.0372
Q258A	-0.78599	-0.34361	-0.68573
D106A	nd	nd	nd	nd
R201A	-1.28197	-1.03181	-1.09788	-1.2249
R205A	-0.69742	-1.30213	-0.95686	-1.33895

## Sheet: Fig.1g
Fig. 1g fHN-induced IP accumulation of FPR2
Construct	△pEC50 (from WT)
L109A	-0.97908	-0.76066	-1.31841	-1.15251
V113A	nd	nd	nd	nd
W254A	-1.41257	-1.24478	-1.55258
F257A	-1.70075	-1.94925	-1.92852
Q258A	-1.26016	-1.06683	-0.52214
D106A	nd	nd	nd	nd
R201A	-0.83808	-0.74797	-0.95057	-0.34289
R205A	-0.45679	-0.36114	-0.35174	-0.63631

## Sheet: Fig.1h
Fig. 1h Aβ42-induced IP accumulation of FPR2
Construct	△pEC50 (from WT)
L109A	-0.65228	-0.99275	-0.61392	-0.82974
V113A	nd	nd	nd
W254A	nd	nd	nd	nd
F257A	nd	nd	nd
Q258A	-1.88932	-0.59881	-0.55632
D106A	-1.6453	-0.72358	-0.85197	-1.07168
R201A	-0.09473	-0.1948	0.177227	-0.081	-0.49354
R205A	-0.83821	-0.77164	-0.32937	-0.66122	-0.96655	-1.1455

## Sheet: Fig.2b
Fig. 2b Binding of Aβ variants to FPR2
Log[Aβ] (M)	Aβ42																		Aβ40			Aβ1-12
-10	100	100	100	100	100	100	100	100	110.582	100	100	100	100	100	100	100	100	100	100		97.9109	100	100	100
-9	95.6292	92.9918	91.6958	81.7152	82.6792	91.9896	91.5903	95.9904	100	90.3503	88.3845	89.2988	93.3951	99.2265	97.1154	89.3283	97.7718	98.9298	95.5112	100	95.4351	108.056	96.9894	96.3827
-8	96.7288	95.2953	91.9701	83.576	80.4001	88.5109	85.8819	93.4713	101.9	90.9877	98.7462	88.8783	93.8484	103.772	96.0379	89.5022	97.7998	97.1614	90.6406	95.1053	95.2142	104.68	101.789	93.0707
-7	114.101	101.396	99.7163	91.4644	83.8356	88.4117	84.0362	100.006	101.46	95.2517	107.047	91.1472	98.2981	105.694	106.991	94.2446	99.6977	100.672	95.4566	92.7698	98.9303	99.5273	106.266	99.4784
-6	117.581	94.397	112.622	84.5334	90.0903	88.1857	77.026	109.621	98.2516	107.011	104.669	99.9788	102.044	104.169	106.889	95.8408	105.078	105.651	100.067	99.8909	99.2568	103.919	113.635	96.4929
-5	97.049	80.2206	86.9888	82.8884	79.919	78.9128	62.4312	90.4133	79.181	93.4038	92.8808	88.3694	86.4482	87.3788	92.237	90.1008	88.0249	95.018	96.7585	92.4643	100	105.467	113.599	103.261
-4	40.5624	41.6844	30.7544	48.8404	31.5945	28.7778	35.8208	25.1663	39.8743	39.4486	61.7812	38.6627	37.331	38.4265	27.0532	31.9947	33.742	35.1536	68.1168	57.6612	65.9619	108.831	112.243	106.484
-3	2.47e-15	4.74e-15	0	1.44e-13	9e-14	0	6.19e-14	6.56e-14	9.72e-14	5.27e-15	0	0	-4.2e-15	0	-6e-15	5.45e-14	2.98e-15	0	0	4.38994	0	104.081	100.125	91.0097
-2.6																				0

## Sheet: Fig.3b
Fig. 3b Binding of fHN variants to FPR2
fHN variants	△pEC50 (from WT)
M1A	-2.00725	-2.70734	-2.0275	-2.8609
A2W	0.284962	1.29881	0.023661
P3A	-0.65516	-1.11116	-0.93228
R4A	-0.47662	-0.33154	-0.51753
F6A	0.06093	0.097669	-0.13691
L11A	-0.83813	-0.67697	-0.87878
L12A	-0.68868	-1.00155	-1.02991

## Sheet: Fig.3d
Fig. 3d fHN-induced IP accumulation of FPR2 mutants
Construct	△pEC50 (from WT)
I169W	-1.81766	-0.94269	-0.77438
Y175A	-0.42458	-0.96955	-0.91993	-1.3316
Y175W	-1.00545	-1.10575	-0.62217
F178A	-1.82369	-1.99503	-2.11089
F180A	-1.67773	-2.12075	-2.43172
V284A	-0.83746	-0.9835	-0.57882	-0.91808

## Sheet: Fig.3f
Fig. 3f Binding of fHN to FPR2 mutants
Construct	△pEC50 (from WT)
S84R	-1.69393	-1.58189	-1.71095	-1.76046
M85K	-0.230494	-0.56374	-0.50696	-0.57349
E89A	-0.83564	-1.39608	-1.64009
E89G	-0.75917	-0.60228	-0.61115	-1.01843
L198A	nd	nd	nd
L198W	-0.65453	-0.6182	-0.90414	-0.80201
L272W	-0.50841	-0.87086	-0.55062	-0.75238
							s

## Sheet: Supplementary Fig. 5a
Supplementary Fig. 5a fM9-induced IP accumulation of FPR2
Log[fM9](M)	WT																																	L109A			F110A			V113A					W254A			Q258A
-11	7.22173	-4.46284	17.1076	-4.46284	1.32602	5.04257	-4.46284	-4.46284	-4.46284	8.29614	7.7171	-4.46284	-4.46284	-4.46284	-4.46284	2.08549	-4.46284	-4.46284	-4.46284	-4.46284	-4.46284	-4.46284	-4.46284	-4.46284	-4.46284	-2.03024	-4.46284	-4.46284	-4.46284	-4.46284	-4.46284	-4.46284	-2.03024	-8.06685	-4.49267	-11.3475	18.2693	17.9857	8.63454	-13.406	2.54182	-10.7193	5.17329	-10.7086	-19.8552	-14.3682	-4.97167	-10.0889	-31.6939
-10	-4.46284	-4.46284	-4.46284	16.409	-4.46284	-4.46284	-5.22174	1.04214	-8.53706	-4.46284	-4.46284	2.44007	-2.41449	-1.67805	2.60531	-7.69647	0.0430295	-10.6818	-3.48663	-8.79431	-17.7918	-11.447	-6.93892	-5.69623	-13.5617	-4.46284	-10.4597	-17.7918	-11.447	-6.93892	-5.69623	-13.5617	-4.46284	-12.7853	-2.93263	-7.23794	16.5815	14.8883	-5.59984	-11.4251	-2.81577	-7.57806	9.44428	-14.8831	-21.9456	-18.4159	-17.2982	-13.4815	-44.5845
-9	-7.69747	17.2671	-20.372	1.65555	-1.22271	0.326366	-1.62025	-3.70089	-0.43839	-11.4339	-3.27167	3.86573	-10.9869	7.17324	-5.65754	-4.46284	20.2491	1.02374	-4.51972	-5.41149	0.538644	-0.747239	2.78282	-0.675088	0.353624	-6.98005	-12.904	0.538644	-0.747239	2.78282	-0.675088	0.353624	-6.98005	-11.6334	0.895053	-11.6685	16.2178	22.9544	14.6572	-12.1728	-2.35491	-6.89118	10.3782	-12.0155	-24.928	-10.0615	-10.7131	-11.0638	-21.5622
-8	-6.35786	9.18769	8.84606	23.2173	1.99701	-17.3058	-6.09886	1.28232	-10.3888	-11.2666	-6.11789	7.67691	-7.29506	20.1702	15.7193	-0.591239	22.9504	13.6187	2.3855	3.96358	8.28974	1.17914	22.5576	11.2966	2.70082	-4.85443	-4.02811	8.28974	1.17914	22.5576	11.2966	2.70082	-4.85443	-6.16654	-18.4757	-9.2566	12.5212	18.3863	-14.8215	-14.0553	-2.25036	-1.31497	17.96	-12.2722	-19.9218	-18.3827	-4.09342	-7.08654	-21.8604
-7	-5.48581	43.1236	29.1955	15.1306	23.6172	2.3431	26.8375	18.6178	9.86203	12.1654	9.99673	16.1265	4.17245	33.2361	13.9702	12.2681	13.8465	5.08838	30.8171	40.9258	39.3384	34.6054	28.4777	26.5406	6.90896	1.54701	-0.814227	39.3384	34.6054	28.4777	26.5406	6.90896	1.54701	-14.4156	-8.4842	-14.8683	13.6477	3.37795	-9.54929	-14.0045	-5.79138	-5.35742	12.4636	-14.7374	-14.9892	-15.6038	-6.54108	-11.426	-23.9252
-6	45.8146	63.2633	86.2005	46.012	92.8892	1.84316	69.6622	71.216	70.5143	46.6412	54.6095	59.5262	47.4255	50.8228	20.2324	52.1104	54.636	61.3776	45.0698	56.9563	90.491	84.4283	47.1989	42.2051	29.5688	43.2994	23.5676	90.491	84.4283	47.1989	42.2051	29.5688	43.2994	-13.1322	-13.8226	-8.38717	48.8782	-6.50698	15.6598	-12.5259	-3.85872	-7.07144	10.1331	-10.0916	-16.1574	-14.3013	-12.9721	-9.07827	-14.0414
-5	108.258	107.641	116.076	70.8296	106.533	85.4504	120.265	98.8436	100.707	53.771	71.3023	61.5717	62.514	62.338	54.7987	70.3943	56.7482	72.8794	79.0778	94.0622	115.053	77.604	82.8265	76.5444	77.1868	66.5096	78.4222	115.053	77.604	82.8265	76.5444	77.1868	66.5096	7.11307	24.3805	20.7513	62.5707	41.8602	19.5053	-9.98037	11.7668	-1.55951	17.6275	-10.007	7.99273	8.1216	18.5825	-3.15175	-7.92484
-4	108.008	108.008	108.008	108.008	108.008	108.008	108.008	108.008	108.008	108.008	108.008	108.008	108.008	108.008	108.008	108.008	108.008	108.008	108.008	108.008	108.008	108.008	108.008	108.008	108.008	108.008	108.008	108.008	108.008	108.008	108.008	108.008	108.008	61.6798	80.5452	71.8836	94.9476	41.3708	55.0643	-8.81925	4.51622	-0.0793886	19.6399	0.359305	44.9592	46.0107	30.6469	47.7767	75.8431
[truncated: 1 more columns]

## Sheet: Supplementary Fig. 5b
Supplementary Fig. 5b fHN-induced IP accumulation of FPR2
Log[fHN](M)	WT																							L109A				V113A				W254A			F257A			Q258A
-11	0.151551	5.78354	0.151551	17.7263	0.151551	10.6613	4.77887	0.151551	0.151551	0.151551	0.151551	0.151551	0.151551	0.151551	0.151551	16.9234	0.151551	9.4811	0.151551	0.151551	-3.81108	0.151551	0.151551	15.1203	22.6857	15.5431	2.03987	6.9664	7.20366	2.83561	-15.6502	5.45177	2.82732	-15.1709	-6.30296	16.1201	0.0276551	40.8637	37.9136	14.1657
-10	0.156147	0.151551	10.9379	0.151551	-0.325729	0.151551	0.151551	15.6208	-8.48322	-12.2324	17.5733	16.7848	-1.4669	-12.2838	6.4187	0.151551	4.75264	0.151551	-14.8322	4.78247	0.151551	-6.8038	7.3364	9.95698	3.78611	3.52991	5.09831	1.75399	-3.6477	1.90102	-17.5886	22.4642	8.41303	-14.7631	-44.0494	21.819	16.0694	-3.35733	3.71136	7.16085
-9	7.3917	3.30387	-8.54036	-2.93043	-2.95515	-7.37712	-5.67256	12.4603	-1.35443	-13.1234	12.8978	-7.66095	-3.86151	-0.566445	-3.90003	-11.7647	13.9744	-0.999294	-10.6848	0.8606	1.62666	-5.6201	3.03892	4.99522	-7.12821	14.7935	4.88897	2.20236	-0.247116	0.263425	-16.3758	-10.8496	-24.2042	-15.5448	-34.9799	8.423	4.90157	0.297405	0.0157049	3.35966
-8	0.914023	6.43635	12.3067	0.911064	2.07636	-0.734634	15.6344	11.1714	-1.43772	6.34523	-0.690455	11.4793	-13.3699	-25.7555	-1.35896	-0.704474	24.8012	6.73132	-6.42891	15.6874	48.1781	-0.0132481	-20.7254	-3.31431	-11.3629	8.56248	9.8145	2.30407	-2.40658	2.50827	-18.7831	9.6993	-0.623724	-15.3313	-42.9847	0.675596	21.3725	12.4882	6.86669	28.0159
-7	27.1346	27.4706	31.1059	68.0269	61.9036	75.9525	52.3296	45.2069	31.746	42.1723	51.0933	34.2055	46.2627	71.2876	38.4363	32.7016	38.8453	50.479	31.6814	92.7315	31.0326	49.0995	20.7438	17.301	8.51671	1.27287	8.42875	-1.14099	-8.47485	3.62221	-18.5737	13.76	4.49333	-3.5151	-10.8081	12.2227	11.7119	-1.72494	7.87038	34.9716
-6	18.5245	94.8655	34.9201	131.152	112.925	111.909	82.7839	100.821	110.299	90.4787	69.3643	83.2199	59.3346	88.5563	79.5413	100.1	85.748	88.2875	39.5167	95.7526	96.2329	88.2653	94.7122	64.0726	59.0323	27.5229	39.0658	0.739295	-16.0073	2.13216	-18.6554	28.9626	32.0878	7.1455	-8.17527	10.3023	19.3313	52.7218	62.5001	71.7462
-5	90.388	108.14	65.0626	103.484	77.6695	70.5824	107.87	72.8111	127.429	99.5676	76.5247	72.8487	80.3463	49.4058	43.0911	109.575	102.773	94.6877	68.8878	123.595	112.014	114.814	128.947	105.823	96.3398	115.888	117.919	15.9414	-5.94807	8.33206	-15.6495	108.684	139.384	79.7341	54.9415	80.9788	85.8376	116.554	116.289	68.5183
-4	109.575	109.575	109.575	109.575	109.575	109.575	109.575	109.575	109.575	109.575	109.575	109.575	109.575	109.575	109.575		109.575	109.575	109.575	109.575	109.575	109.575	109.575	130.926	93.1745	108.951	109.251	8.88729	5.50792	5.53485	-13.7268	124.847	135.134	113.02	102.61	137.368	149.091			121.487

[truncated: 12 more sheets: Supplementary Fig. 5c, Supplementary Fig. 5d, Supplementary Fig. 5e, Supplementary Fig. 5f, Supplementary Fig. 5g, Supplementary Fig. 5h, Supplementary Fig. 5i, Supplementary Fig. 5j, Supplementary Fig. 5k, Supplementary Fig. 5l, Supplementary Table 1, Supplementary Table 3]
